# Supplementary material for: Adherence to a Gluten Free Diet Is Associated with Receiving Gluten Free Foods on Prescription and Understanding Food Labelling
Source: Nutrients. 2017 Jul 6;9(7):705. doi: 10.3390/nu9070705 (PMC5537820; doi:10.3390/nu9070705)
Supplement: Supplementary file 1 [file nutrients-09-00705-s001.zip]

Archive with 1 entries (1 files):
- nutrients-202561-supplementary.pdf
